# Supplementary material for: Developing New Diagnostic Tools Based on SERS Analysis of Filtered Salivary Samples for Oral Cancer Detection
Source: Int J Mol Sci. 2023 Jul 28;24(15):12125. doi: 10.3390/ijms241512125 (PMC10418512; doi:10.3390/ijms241512125)
Supplement: Supplementary file 1 [file ijms-24-12125-s001.zip]

Archive with 1 entries (1 files):
- ijms-2515217-supplementary.pdf
